# Supplementary material for: Glycometabolism and lipid metabolism related genes predict the prognosis of endometrial carcinoma and their effects on tumor cells
Source: BMC Cancer. 2024 May 8;24:571. doi: 10.1186/s12885-024-12327-1 (PMC11080313; doi:10.1186/s12885-024-12327-1)
Supplement: Supplementary file 2 — Supplementary Material 2. [file 12885_2024_12327_MOESM2_ESM.xlsx]

## Sheet: Sheet1
Supplementary Table S1 The list of glycometabolism and lipid metabolism-related genes
PNPLA2
APOE
CETP
LDLR
APOB
ACADM
LIPC
INS
LPL
ABCA3
ABCG5
MMACHC
ABCG8
MTR
APOA1
PPARG
CYP2D6
CYP3A4
FADS1
PPARA
SLC19A3
ADIPOQ
LEP
CYP2C19
MTTP
SFTPB
ABCA1
SFTPC
ALB
SMPD1
LINC01672
FLAD1
ABHD5
MTRR
APOC3
TPK1
LCAT
MMADHC
IL6
PCSK9
CRP
MTHFR
NPC1
CPT2
APOA5
INSR
CPT1A
TNF
LIPE
CYP2C9
ACADS
CYP2E1
ACADVL
HMGCR
PLIN1
PPARGC1A
CYP1A2
CSF2RA
CYP7A1
SREBF1
LIPA
APOA2
PON1
CD36
PPARD
ACE
CBS
CYP2B6
CYP1A1
OPA3
AKT1
CYP2A6
MMAA
NR1H2
PLTP
HADHA
ETFDH
BSCL2
MMAB
IGF1
ANGPTL3
LEPR
GHRL
HNF4A
GGT1
FASN
MIR122
H19
GPT
SLC25A19
CYP2C8
CYP27A1
BDNF-AS
CES1
PSAP
GBA1
SIRT1
OTC
RETN
TPMT
CAT
SOD1
PLIN2
NR1H4
AGK
IRS1
APOC2
LMNA
MIR33A
SCARB1
STARD3
SOD2-OT1
FABP4
MMUT
HMGCL
VDR
MIR7-3HG
HSD11B1
GCG
SERPINE1
SCD
ASAH1
SLC17A5
ACACA
PTEN
LPIN1
TLR4
FABP2
XDH
SMAD5-AS1
SREBF2
STAR
PNPLA3
TAFAZZIN
CYP3A5
GCDH
GCK
ABCG1
CYP17A1
NPC2
TP53
G6PC1
LPA
ADRB3
SLC2A4
MLXIPL
CYP1B1
SLC25A13
NR1H3
PCCB
STARD4
LDAH
IL1B
CIDEC
SHBG
PLA2G4A
AUP1
STARD5
MT-TP
UCP2
HILPDA
UGT1A1
CYP19A1
APOA4
ETFA
ESR1
STARD13
CCL2
SECISBP2
SLC2A1
ALDH3A2
GLA
CYP27B1
STARD10
CAV1
LMBRD1
MT-ATP6
MIR21
ARSA
MEG3
CNR1
PAH
CP
PIK3CA
NOS3
SLC22A5
SAR1B
APP
LIPG
PRKAA2
COG2
MT-TL1
NPC1L1
CHKB-CPT1B
C3
MIR17
POMC
STARD6
PC
PLA2G7
SCP2
ALDH2
PNLIP
MT-CYB
BGLAP
G6PD
ABCB1
TMX2-CTNND1
ALOX5
PRKAA1
ADRB2
COMMD1
HADHB
HADH
IL10
GSTM1
ETFB
GALC
FGF21
MIR126
GSTP1
UCP3
ABCD4
PLA2G6
PTGS2
LDLRAP1
SLC25A4
CYP21A2
RBP4
TTR
HEXA
TCF7L2
MTOR
PCCA
MCOLN1
DPP4
MIR34A
NR1I2
EPHX2
HCFC1
ANGPTL4
STARD7
DHCR7
ENPP1
HSD17B10
MLYCD
GM2A
ERLIN2
HIF1A
UGT1A6
REN
CHKA
CFTR
SLCO1B1
F2
SNCA
UCP1
GPIHBP1
SCAP
PDHA1
SEC14L2
ABCB4
DPYD
TANGO2
UGT1A9
HSD11B2
CYP24A1
PNPLA8
ABCD1
BTD
ADSL
SOAT2
HFE
CYP11A1
SURF1
MAT1A
UGT1A8
SLC25A20
MIR33B
FGF23
SOAT1
STARD8
PRKAG3
PIK3CG
SERPINA3
FH
ERLIN1
NSDHL
GSR
FABP1
NAT2
ADA
ADIPOR2
STARD9
CSF2RB
POR
TRU-TCA1-1
FAH
ACAD9
TF
ASS1
LDAF1
FTO
SCO2
ANO10
CASR
APBB1
PLIN3
MIR125A
PLIN5
DHFR
HNF1A
NQO1
SDHA
GALT
EPHX1
ABCA4
GK
NR3C1
ICAM1
CYP11B1
ABCC8
GSTT1
NFE2L2
MIR22
AHCY
MVK
ALOX12
PRKAB1
ATP5F1A
DIO1
QDPR
BLTP1
SI
TKFC
COMT
MTHFD1
NR1I3
NDUFS4
CUBN
OGDH
ALDH5A1
HMOX1
MIR155
CYP4A11
AR
LRPPRC
TRMT10A
FBP1
CERNA3
SLC2A2
PMM2
ALOX15
PNPO
SLC37A4
DGAT1
ABCB11
ACADL
MGLL
BCKDHB
POLG
CYP7B1
SELE
MPO
IVD
BCS1L
EHHADH
MIR27B
MIR223
CYP11B2
GSS
MIR148A
BLTP3A
MT-ND1
TM6SF2
MALAT1
ACAT1
SLC34A1
PTH
SOD2
NAMPT
CPS1
PTPN1
SDHB
HEXB
PIK3C2A
MIR140
CYP46A1
MCCC2
EMSLR
ALOXE3
UGCG
ACAD8
PLA2G2A
ATP7B
PRKAR1A
MC4R
BCHE
ECHS1
CYP26A1
LDHA
MPV17
GPX4
KCNJ11
AGXT
MT-CO1
EDN1
ACOX1
FADS2
ACAT2
AMPD3
CYP4F2
GLB1
BLTP3B
GNAS
CYP4V2
ASL
GCKR
HPD
AKT2
MB
PRL
SEC14L3
LRP1
GAS5
PEX5
MCCC1
UGT1A10
SFTA3
UGT1A3
RYR1
DGAT2
AGPAT2
ACACB
MIF4GD-DT
GPD1
HPRT1
VCAM1
ADH1B
AKR1A1
PLPP1
SUCLG1
ABCC2
GLUL
VKORC1
FAM3A
AMPD1
ALPL
ANGPTL8
IGFBP1
GAA
NEU1
MIR483
SLC19A1
NAGLU
RFTN1
UNC119B
PEX1
AHR
GALNT2
PPT1
MIR27A
SLC16A1
LINC02605
PEX7
HSD3B7
DLD
PIK3R1
APOC1
SIRT6
HMGCS2
COX5A
SUOX
NDUFB11
NR1D1
KL
APRT
ALDH9A1
PHYH
MIR29A
SPHK1
LINC-ROR
ETHE1
SEC14L1
RXRA
PCK1
ACSL4
ARG1
HK2
CYP4F22
FBN1
TFR2
SLC4A1
GATM
NR3C2
PYGM
CALCA
MAPK1
FIG4
HLCS
ILRUN
XIST
CERT1
HRAS
KHK
UGT1A7
ALDH6A1
MIR143
PIKFYVE
PDHX
PKM
LTC4S
DEGS1
PEX10
H2AC18
MCEE
COQ8A
GAMT
PEX2
COX10
GAPDH
TTPA
IGF2R
CS
PEX3
PCYT1A
FMO3
HBB
USF1
SLC12A3
KRAS
GHR
HSD17B4
SERPINA1
DDC
VEGFA
ACADSB
HIBCH
MIR23A
PNP
CYCS
CA5A
NPY
CCR6
CLCNKB
SEC14L4
CTH
MIR30A
GLDC
GPX1
MSMO1
SEC14L5
PIK3CB
AGL
MIR132
CYP2J2
ASAH2
ALDOB
ADK
ABCG2
IDUA
ALOX12B
ABCA12
SLC5A2
SLC7A7
PGM1
BCKDHA
GBA2
BLTP2
MIR130A
GH1
TYMS
DPAGT1
ACLY
CERK
APOH
NDUFS2
SCO1
PNPLA1
CIDEA
NDUFS1
NPPA
HSPG2
IRS2
MIR150
PRKAG2
PLA2G10
ACSF3
LPIN2
PDK4
RRM2B
FAAH
PEX12
TAT
PEMT
FGFR1
CYP2R1
PYY
PTS
SULT1A1
CD4
MT-CO2
HAMP
SEC14L6
MIR145
FITM2
BMP6
IDH2
TNFSF11
PLPP3
PVT1
FABP6
CUL3
PDP1
MIRLET7D
PEX19
ECM1
FDFT1
MIRLET7C
AMACR
VCP
CYP4F3
PPIG
RORA
SGPL1
UGT1A4
MT-TE
NDUFV1
BHMT
MAOA
LPCAT1
ELN
NAGS
UPB1
ACTB
TRA-TGC7-1
HJV
PRKACA
COX4I1
CRAT
FABP12
GOT2
MIR144
FAM3B
DNM1L
ALG1
TGFB1
BDNF
MIR146B
PHKA2
PRDX1
MT-ND2
LBR
PDE5A
IGFBP3
STAT3
DMGDH
GALK1
TFRC
MGAM
GNPAT
ALDH3B1
AGPS
ALDH3A1
CYP3A7
MT-ATP8
PLA2G5
PLA2G1B
FABP5
IDH1
SCARB2
SLC27A1
PEX6
DGKE
TRA-TGC5-1
GNPTAB
MIR199A1
PGR-AS1
DYRK1B
ALDH1A1
CLOCK
MIR192
CLN3
ALDH4A1
SMPD2
ISCU
FAS
SRD5A2
GUSB
LPXN
PCK2
SPP1
NOS2
ADIPOR1
CFH
MT-CO3
MT-ND5
ALDH7A1
MT-ND3
TPI1
PPP1R15B
AKR1B1
PEX14
MIR142
CH25H
B2M
BAAT
HSP90AA1
ABCA2
SLC12A1
GLUD1
LEPQTL1
UGT1A
ECHDC1
