# Supplementary material for: Glycometabolism and lipid metabolism related genes predict the prognosis of endometrial carcinoma and their effects on tumor cells
Source: BMC Cancer. 2024 May 8;24:571. doi: 10.1186/s12885-024-12327-1 (PMC11080313; doi:10.1186/s12885-024-12327-1)
Supplement: Supplementary file 3 — Supplementary Material 3. [file 12885_2024_12327_MOESM3_ESM.xlsx]

## Sheet: Sheet1
Supplementary Table S2 Primer sequence used in this study
Name	Direction	Primer(5'-3')
HK2	Forward	5′-CAAAGTGACAGTGGGTGTGG-3′
HK2	Reverse	5′-GCCAGGTCCTTCACTGTCTC-3′
β-actin	Forward	5'- CATGTACGTTGCTATCCAGGC -3'
β-actin	Reverse	5'- CCTTAATGTCACGCACGAT-3'
