# Supplementary material for: Glycometabolism and lipid metabolism related genes predict the prognosis of endometrial carcinoma and their effects on tumor cells
Source: BMC Cancer. 2024 May 8;24:571. doi: 10.1186/s12885-024-12327-1 (PMC11080313; doi:10.1186/s12885-024-12327-1)
Supplement: Supplementary file 4 — Supplementary Material 4. [file 12885_2024_12327_MOESM4_ESM.xlsx]

## Sheet: Sheet1
Supplementary Table S3 Details of siRNA sequences
Name	Sequences
HK2-siRNA-1	ACGACAGCATCATTGTTAA
HK2-siRNA-2	CTGGCTAACTTCATGGATA
NC	UUCUCCGAACGUGUCACGUTT
