# Supplementary material for: Glycometabolism and lipid metabolism related genes predict the prognosis of endometrial carcinoma and their effects on tumor cells
Source: BMC Cancer. 2024 May 8;24:571. doi: 10.1186/s12885-024-12327-1 (PMC11080313; doi:10.1186/s12885-024-12327-1)
Supplement: Supplementary file 5 — Supplementary Material 5. [file 12885_2024_12327_MOESM5_ESM.xlsx]

## Sheet: Sheet1
Supplementary Table S4 The list of differential GLRGs
GLRGs	Expression in EC
SCARB1	Up
HRAS	Up
TP53	Up
POR	Up
HSD3B7	Up
FAM3B	Up
NDUFV1	Up
ACADVL	Up
SUOX	Up
SIRT6	Up
ABCG1	Up
ATP7B	Up
LDAH	Up
HADHB	Up
PEX5	Up
SLC25A19	Up
PC	Up
AKR1B1	Up
MMAA	Up
CS	Up
FADS2	Up
FDFT1	Up
BCKDHB	Up
PNP	Up
G6PD	Up
GPX4	Up
LDLRAP1	Up
GOT2	Up
MCCC2	Up
QDPR	Up
CPT1A	Up
ANO10	Up
TKFC	Up
SCAP	Up
DPAGT1	Up
SEC14L1	Up
GAS5	Up
MCCC1	Up
ETFA	Up
HSD17B4	Up
PRKAR1A	Up
NAMPT	Up
TRMT10A	Up
FLAD1	Up
PCYT1A	Up
VEGFA	Up
MTHFD1	Up
HSP90AA1	Up
STARD3	Up
HMOX1	Up
LMNA	Up
NDUFS1	Up
CYP27B1	Up
PMM2	Up
PPARA	Up
ASS1	Up
GSTP1	Up
PNPLA8	Up
NR1H3	Up
COX4I1	Up
APP	Up
ATP5F1A	Up
AKT1	Up
SLC37A4	Up
OGDH	Up
SREBF1	Up
PEX14	Up
ACACA	Up
NEU1	Up
HILPDA	Up
MTRR	Up
MMADHC	Up
PPARG	Up
SOD2	Up
DYRK1B	Up
PEX10	Up
PNPO	Up
CSF2RA	Up
SLC7A7	Up
AGL	Up
CALCA	Up
TFRC	Up
GLB1	Up
MVK	Up
SOAT1	Up
PIK3CB	Up
PRKAB1	Up
PCCB	Up
IDH1	Up
C3	Up
RRM2B	Up
SLC25A13	Up
FAAH	Up
GNAS	Up
FADS1	Up
HMGCL	Up
FGFR1	Up
ECHDC1	Up
SLC19A1	Up
SERPINA1	Up
STAT3	Up
SLC16A1	Up
PDHX	Up
HSD11B2	Up
GUSB	Up
UCP2	Up
AKR1A1	Up
HLCS	Up
MSMO1	Up
EPHX1	Up
LIPG	Up
COX5A	Up
CLOCK	Up
SREBF2	Up
ACE	Up
ACOX1	Up
FAM3A	Up
ACTB	Up
ALOX5	Up
LPIN2	Up
NQO1	Up
ABCA1	Up
SPP1	Up
PKM	Up
LPCAT1	Up
LDHA	Up
DNM1L	Up
UGCG	Up
ALDH3A2	Up
ALG1	Up
STARD7	Up
MALAT1	Up
DHCR7	Up
VDR	Up
SEC14L2	Up
ANGPTL4	Up
SDHB	Up
ALDH3A1	Up
ERLIN2	Up
ETHE1	Up
FBP1	Up
HFE	Up
PPARD	Up
MMACHC	Up
DGAT2	Up
ACADM	Up
PIK3R1	Up
ACSL4	Up
NR1H2	Up
STARD10	Up
LDLR	Up
ABCA2	Up
DLD	Up
PHYH	Up
USF1	Up
B2M	Up
DHFR	Up
ALDH5A1	Up
APRT	Up
CYP2J2	Up
PRKACA	Up
NFE2L2	Up
MPV17	Up
GCDH	Up
PCK2	Up
APOC1	Up
AMPD3	Up
ACAD9	Up
ALDH6A1	Up
GALK1	Up
ESR1	Up
SAR1B	Up
TPI1	Up
BCS1L	Up
PLIN3	Up
ADIPOR2	Up
ADA	Up
GNPTAB	Up
SMPD1	Up
TYMS	Up
ABHD5	Up
ACLY	Up
SGPL1	Up
GALNT2	Up
ALDH3B1	Up
GAPDH	Up
MGLL	Up
PIKFYVE	Up
CD4	Up
HSD17B10	Up
PGM1	Up
MLXIPL	Up
AUP1	Up
DPP4	Up
HNF1A	Up
TFR2	Up
GLDC	Up
CRAT	Up
GALC	Up
PYY	Up
AGPAT2	Up
AGK	Up
STARD4	Up
SOD1	Up
AHCY	Up
PPT1	Up
HIF1A	Up
GSR	Up
PEX19	Up
CP	Up
APOE	Up
PTGS2	Up
FASN	Up
LRPPRC	Up
FH	Up
IGFBP3	Up
ABCA4	Up
IL1B	Up
XDH	Up
MB	Up
PEMT	Up
ADK	Up
HMGCR	Up
ALDH1A1	Up
SLC2A1	Up
NPC2	Up
IDH2	Up
ALDH4A1	Up
CYP2D6	Up
SCP2	Up
ICAM1	Up
KCNJ11	Up
CTH	Up
EHHADH	Up
GM2A	Up
AGPS	Up
ADIPOR1	Up
ALPL	Up
FABP6	Up
PLA2G7	Up
NSDHL	Up
COX10	Up
AHR	Up
PRDX1	Up
PNPLA3	Up
LIPA	Up
DEGS1	Up
HK2	Up
MAT1A	Up
PCSK9	Up
PDP1	Up
KRAS	Up
GPX1	Up
PLA2G10	Up
TNF	Up
HPRT1	Up
SCD	Up
H19	Down
SLC25A4	Down
COQ8A	Down
FBN1	Down
PDE5A	Down
SNCA	Down
CES1	Down
XIST	Down
PGR-AS1	Down
PHKA2	Down
MIR143	Down
IGF1	Down
IRS2	Down
SLC2A4	Down
MEG3	Down
IRS1	Down
ALDH2	Down
STARD5	Down
MAOA	Down
PEX3	Down
SCO2	Down
PDK4	Down
ABCG2	Down
ACACB	Down
MT-TP	Down
FABP4	Down
MMUT	Down
MIRLET7D	Down
LCAT	Down
ADH1B	Down
RXRA	Down
PTPN1	Down
SECISBP2	Down
DPYD	Down
SEC14L6	Down
CAV1	Down
LMBRD1	Down
MT-ND5	Down
CYP4V2	Down
MIR126	Down
PRL	Down
MIR27B	Down
MLYCD	Down
FITM2	Down
PPP1R15B	Down
STARD9	Down
BGLAP	Down
PYGM	Down
CHKB-CPT1B	Down
BCHE	Down
NR1D1	Down
CYP17A1	Down
ADRB2	Down
MT-TE	Down
MT-TL1	Down
SERPINE1	Down
BMP6	Down
MT-ATP8	Down
EDN1	Down
GPIHBP1	Down
