# Supplementary material for: Glycometabolism and lipid metabolism related genes predict the prognosis of endometrial carcinoma and their effects on tumor cells
Source: BMC Cancer. 2024 May 8;24:571. doi: 10.1186/s12885-024-12327-1 (PMC11080313; doi:10.1186/s12885-024-12327-1)
Supplement: Supplementary file 6 — Supplementary Material 6. [file 12885_2024_12327_MOESM6_ESM.xlsx]

## Sheet: Sheet1
Supplementary Table S5 The list of 227 prognostic GLRGs.
gene	HR	low95	up95	p.val
HPRT1	2.15382	1.2701	3.65242	0.0004141
GPIHBP1	1.77091	1.16458	2.69293	0.0134651
TNF	1.75901	0.907762	3.40852	0.0376027
EDN1	0.452272	0.240043	0.85214	0.00101728
PLA2G10	0.4464	0.288623	0.690426	7.57749e-05
GPX1	0.573329	0.355803	0.923843	0.00927165
SERPINE1	1.66067	1.07827	2.55764	0.0361042
KRAS	5.56016	3.17168	9.74735	0.000960662
PDP1	1.88818	0.935843	3.80962	0.0216965
PCSK9	0.427742	0.245266	0.745977	0.0260016
ADRB2	0.573809	0.366569	0.898215	0.0316723
NR1D1	0.468846	0.22944	0.958059	0.00480644
BCHE	2.23533	1.41874	3.52194	7.93045e-05
CHKB-CPT1B	0.473868	0.305756	0.734413	0.00438643
PYGM	2.07339	1.3744	3.12785	0.000744642
HK2	1.55681	1.03194	2.34865	0.0391947
STARD9	0.581297	0.326183	1.03594	0.0267186
DEGS1	2.82104	1.53166	5.19585	2.18827e-06
PPP1R15B	1.8231	1.20572	2.75662	0.00411524
FITM2	2.06204	1.18141	3.5991	0.00140271
AHR	0.569312	0.322032	1.00647	0.019629
COX10	0.642831	0.404193	1.02236	0.040618
MLYCD	0.628508	0.376365	1.04957	0.0431951
NSDHL	1.8089	0.863704	3.78846	0.0440254
PRL	2.41282	1.25316	4.64562	0.000246622
FABP6	1.84887	1.22527	2.78984	0.00388055
ALPL	0.621102	0.36806	1.04811	0.0403046
AGPS	0.58897	0.381403	0.909497	0.0310597
CYP4V2	0.440428	0.289094	0.67098	7.6047e-05
EHHADH	1.68816	1.09628	2.59959	0.0115269
ICAM1	0.539935	0.332579	0.876572	0.00406658
CYP2D6	0.507423	0.326894	0.787652	0.000949211
ALDH4A1	2.15746	1.15181	4.04115	0.00152826
CAV1	0.305328	0.154139	0.604815	0.0321553
NPC2	0.64157	0.410678	1.00227	0.0356708
SLC2A1	2.12636	1.04151	4.34121	0.0049074
DPYD	0.580813	0.325856	1.03525	0.026776
HMGCR	0.545432	0.361494	0.822962	0.00449152
ADK	1.64823	1.09214	2.48747	0.0211207
PEMT	0.450756	0.297665	0.682583	0.000150096
MB	0.54537	0.266212	1.11726	0.0337962
IL1B	0.610199	0.402188	0.925793	0.0175515
ABCA4	1.85208	1.15404	2.97234	0.00356016
IGFBP3	2.13503	1.04452	4.36408	0.00475154
FH	0.557258	0.280161	1.10842	0.0355546
LRPPRC	2.39322	1.53394	3.73385	1.64808e-05
SECISBP2	0.623692	0.381567	1.01946	0.0339777
FASN	2.05223	1.32835	3.17056	0.0051587
PTGS2	0.633139	0.401347	0.998797	0.0318091
APOE	1.84469	1.14861	2.96261	0.0318429
PTPN1	1.804	1.19435	2.72484	0.00762951
CP	1.67652	1.05629	2.66092	0.0151617
PEX19	2.20112	1.45388	3.33243	0.000180619
GSR	0.529146	0.328927	0.851239	0.00264277
PPT1	1.95778	1.29234	2.96588	0.00131353
AHCY	1.85359	1.18716	2.89414	0.0028842
SOD1	0.592243	0.354311	0.989953	0.0206961
LCAT	0.496772	0.319347	0.772772	0.00773286
STARD4	1.78497	0.994022	3.20528	0.0179215
AGK	1.84673	1.17851	2.89384	0.00314553
MIRLET7D	0.484059	0.253131	0.92566	0.00386225
PYY	0.539542	0.353805	0.822785	0.00279838
GALC	0.622517	0.406288	0.953824	0.0441425
CRAT	0.422456	0.261236	0.683172	2.52747e-05
GLDC	2.25478	1.44711	3.51324	6.64287e-05
FABP4	0.559157	0.367954	0.849716	0.00497051
MT-TP	1.97493	1.15146	3.3873	0.00249029
HNF1A	0.48187	0.319485	0.726792	0.000875475
AUP1	1.80376	1.16787	2.78589	0.0177731
MLXIPL	1.63775	1.0624	2.5247	0.0414879
PGM1	1.82341	1.15389	2.88141	0.0260315
HSD17B10	2.02078	1.02516	3.98337	0.00731591
ACACB	2.627	1.71556	4.02267	2.80184e-06
CD4	0.452198	0.291159	0.702309	0.00303456
MGLL	0.624243	0.400203	0.973702	0.0252197
GAPDH	1.86271	1.13483	3.05744	0.0401748
SCO2	0.568542	0.362952	0.890588	0.00676011
ALDH3B1	1.91537	0.985601	3.72225	0.013876
GALNT2	1.99912	0.996643	4.00994	0.0101245
SGPL1	0.606745	0.381068	0.966071	0.0194836
PEX3	1.81262	1.1942	2.75129	0.0041155
ACLY	0.50849	0.308682	0.837632	0.00167072
ABHD5	0.431323	0.235896	0.78865	0.000263942
MAOA	0.528179	0.261581	1.06649	0.0215215
SMPD1	0.537083	0.334451	0.862482	0.00317896
GNPTAB	0.455899	0.291065	0.714079	0.000119636
ADA	2.7871	1.76108	4.41089	3.13832e-07
ADIPOR2	1.7324	1.07599	2.78924	0.0102978
STARD5	0.506616	0.289667	0.886053	0.00313805
PLIN3	0.549344	0.346465	0.871022	0.00434806
BCS1L	1.6185	0.9745	2.68807	0.0339275
ALDH2	0.490025	0.321218	0.747544	0.000550796
SAR1B	0.408901	0.250327	0.667927	1.23112e-05
ESR1	0.352635	0.230498	0.539492	4.69702e-07
ALDH6A1	0.363473	0.219404	0.602141	0.00388002
ACAD9	2.1489	1.36326	3.38732	0.000186017
AMPD3	0.452667	0.2999	0.683251	0.000452344
APOC1	0.533451	0.348893	0.815637	0.00827965
GCDH	2.31757	1.15443	4.65264	0.000956719
IRS1	0.501268	0.288963	0.869556	0.00225868
PRKACA	2.0365	1.24658	3.32698	0.000778077
CYP2J2	0.579907	0.382503	0.879187	0.0161362
APRT	0.407592	0.199743	0.831721	0.000382641
DHFR	1.68155	1.1138	2.5387	0.0173324
MEG3	0.517264	0.265524	1.00768	0.0124843
SLC2A4	3.49853	2.08923	5.85848	0.00154374
PHYH	2.06459	1.1826	3.60439	0.0013985
DLD	2.95951	1.65613	5.28866	0.0128848
IRS2	1.91279	1.23508	2.96236	0.00162214
LDLR	0.560956	0.269042	1.1696	0.0499045
STARD10	0.43378	0.276487	0.680555	0.0030146
NR1H2	0.6061	0.378614	0.970269	0.0193451
PIK3R1	0.586273	0.388641	0.884405	0.0119733
ACADM	1.97465	1.29832	3.00329	0.00396413
DGAT2	2.54545	1.28189	5.0545	0.000123775
IGF1	0.42221	0.27362	0.651491	2.32815e-05
MIR143	0.484059	0.253131	0.92566	0.00386225
PHKA2	1.94184	1.07609	3.50412	0.00568471
HFE	0.526124	0.311468	0.888716	0.00401149
FBP1	0.491952	0.326141	0.742061	0.00126087
ETHE1	0.481588	0.24251	0.956359	0.00541252
ERLIN2	2.62521	1.41372	4.87489	1.6467e-05
ALDH3A1	0.466744	0.245832	0.886174	0.00200031
PGR-AS1	0.333152	0.219951	0.504613	3.44701e-07
SDHB	2.06066	1.01853	4.16907	0.00726135
SEC14L2	0.533094	0.346784	0.819499	0.00225876
VDR	0.475354	0.274033	0.824578	0.000887405
DHCR7	1.71189	1.06477	2.75229	0.0123957
STARD7	2.34206	1.4861	3.69102	2.72512e-05
ALG1	0.469204	0.277169	0.794287	0.000506779
ALDH3A2	0.508337	0.259745	0.994848	0.0102997
UGCG	0.392004	0.258897	0.593546	1.09987e-05
LPCAT1	2.91702	1.35547	6.27754	1.9103e-05
PKM	1.79869	1.14495	2.8257	0.0264357
SNCA	2.1162	1.21862	3.67489	0.000764304
NQO1	0.505245	0.282335	0.904146	0.00382089
LPIN2	1.88888	1.16755	3.05586	0.00281194
ALOX5	1.6457	1.01006	2.68137	0.0238703
FAM3A	1.68352	0.923663	3.06848	0.0408344
SREBF2	0.513052	0.333865	0.788409	0.00117648
LIPG	2.26766	1.44317	3.56318	0.00361159
EPHX1	0.5348	0.354152	0.807596	0.0031253
AKR1A1	0.436525	0.280806	0.678599	4.69781e-05
UCP2	0.601543	0.397851	0.909523	0.0149844
HSD11B2	0.43413	0.254802	0.739667	0.0202615
SLC16A1	2.86099	1.89689	4.31509	3.60539e-06
SERPINA1	0.652443	0.432542	0.984138	0.0436595
FGFR1	0.396269	0.184142	0.85276	0.000477999
HMGCL	0.403287	0.200901	0.809556	0.000258522
GNAS	1.94968	1.06534	3.56813	0.0061617
FAAH	0.194324	0.11526	0.327623	0.000340175
SLC25A13	1.72591	1.08598	2.74294	0.0444025
C3	0.508798	0.334467	0.773994	0.00407393
IDH1	0.504607	0.329757	0.772168	0.000875889
PCCB	2.5336	1.53983	4.16873	0.00591194
PRKAB1	0.536391	0.337443	0.852634	0.00298026
SOAT1	0.51517	0.28903	0.918245	0.00505472
MVK	1.77969	1.17932	2.6857	0.00665052
GLB1	0.508736	0.328248	0.788465	0.0083543
TFRC	3.89098	2.05382	7.37149	0.0122524
CALCA	2.23301	1.31967	3.77847	0.000185297
AGL	1.63367	1.08248	2.46552	0.0190637
CSF2RA	0.434145	0.248242	0.759266	0.0287703
PNPO	0.606766	0.392265	0.938561	0.0164401
PEX10	1.6168	1.04788	2.49461	0.0474394
DYRK1B	2.12074	1.22075	3.68423	0.000773916
SOD2	0.599953	0.346609	1.03847	0.031967
MMADHC	1.77717	1.08674	2.90623	0.00808732
MTRR	2.02531	1.12637	3.6417	0.00277413
NEU1	0.643636	0.42517	0.974357	0.0454201
SREBF1	0.466968	0.299887	0.727138	0.000195342
OGDH	1.91592	1.20762	3.03967	0.00183064
SLC37A4	0.49029	0.237603	1.01171	0.00975091
AKT1	0.495024	0.284705	0.860711	0.00190196
COX4I1	0.574444	0.38074	0.866696	0.00891705
NR1H3	0.455427	0.25499	0.81342	0.000573117
ASS1	3.05786	2.00572	4.66192	9.58488e-08
PPARA	0.471475	0.262822	0.845777	0.00118641
PMM2	0.634482	0.420666	0.956976	0.0320981
CYP27B1	0.440522	0.280382	0.692125	0.00336446
NDUFS1	1.86344	1.0142	3.4238	0.0123353
STARD3	1.86763	0.928537	3.7565	0.0244773
HSP90AA1	1.76961	1.1247	2.78432	0.0306225
MTHFD1	1.65231	0.922868	2.9583	0.0447419
VEGFA	2.32478	1.49352	3.61871	0.00205217
PCYT1A	2.29046	1.40597	3.73138	6.18623e-05
FLAD1	2.00148	1.29934	3.08304	0.0060331
TRMT10A	0.488634	0.30875	0.773321	0.000525637
NAMPT	2.35793	1.44213	3.85528	0.00801764
HSD17B4	0.579134	0.379445	0.883913	0.00817345
MCCC1	2.42839	1.57443	3.74555	0.000835953
GAS5	0.507693	0.302448	0.852219	0.0388793
SEC14L1	0.453924	0.30087	0.684836	0.000276683
DPAGT1	0.388231	0.194876	0.773433	0.0001012
SCAP	0.597081	0.351536	1.01414	0.025444
TKFC	0.45374	0.256651	0.802176	0.000460465
ANO10	0.474433	0.285107	0.789483	0.000501743
CPT1A	2.26007	1.32219	3.86322	0.02338
QDPR	1.76883	0.986893	3.1703	0.0192576
MCCC2	0.59952	0.394165	0.911862	0.0256888
GOT2	0.513659	0.337445	0.781891	0.00127609
LDLRAP1	0.553472	0.32469	0.943456	0.00953983
GPX4	0.489356	0.313168	0.764667	0.000441418
G6PD	1.5936	0.999378	2.54116	0.0308199
BCKDHB	2.64433	1.5868	4.40665	0.00605317
FDFT1	0.501137	0.288874	0.869371	0.00236154
FADS2	0.517237	0.325705	0.821398	0.00156674
CS	1.57913	1.02698	2.42813	0.0276389
MMAA	0.42645	0.223092	0.81518	0.000392015
H19	2.15364	1.29929	3.56976	0.000307167
AKR1B1	1.68219	1.11525	2.53734	0.0156708
PC	2.97934	1.58491	5.60062	0.02462
SLC25A19	1.94732	1.27377	2.97704	0.00121738
PEX5	1.91145	1.06278	3.43781	0.00690217
HADHB	1.55892	1.01984	2.38297	0.0317537
LDAH	0.508904	0.249349	1.03864	0.0145698
ATP7B	2.16892	1.15647	4.06774	0.00140242
ABCG1	0.372282	0.223926	0.618928	0.00539579
SIRT6	0.322453	0.193902	0.536231	0.00232188
SUOX	0.56355	0.349	0.909997	0.00763588
ACADVL	0.518521	0.306236	0.877964	0.00321302
NDUFV1	1.52435	0.981255	2.36803	0.0450178
HSD3B7	1.72797	0.877722	3.40185	0.0491327
POR	1.68196	0.989563	2.85883	0.0249243
TP53	0.426927	0.256156	0.711546	5.0767e-05
HRAS	0.536963	0.310348	0.92905	0.00657745
SCARB1	0.507916	0.242688	1.06301	0.0172788
